# Supplementary material for: Genome-Wide Association Study of Pancreatic Cancer in Japanese Population
Source: PLoS One. 2010 Jul 29;5(7):e11824. doi: 10.1371/journal.pone.0011824 (PMC2912284; doi:10.1371/journal.pone.0011824)
Supplement: Table S1 — Sample characteristic of this study. (0.02 MB XLS) [file pone.0011824.s001.xls]

## Sheet: Supp.1
Table S1: Sample characteristic of this study
	Casea		Controlb
Total, n	991		5209
Gender, n (%)
Male	612	(61.8)	3662	(70.3)
Female	379	(38.2)	1547	(29.7)
Smoking status, n (%)
Nonsmoker	378	(38.1)	2069	(39.7)
Smoker*	613	(61.9)	3140	(60.3)
Age, mean (SD)	63.3	(10.9)	56.8	(15.2)
a Case subjects were collected from Biobank Japan and National Cancer Center.
b The control groups consist individuals from Osaka-Midosuji Rotary Club, Keio University and Biobank Japan.
* Included current and former smoker.
