# Supplementary material for: Genome-Wide Association Study of Pancreatic Cancer in Japanese Population
Source: PLoS One. 2010 Jul 29;5(7):e11824. doi: 10.1371/journal.pone.0011824 (PMC2912284; doi:10.1371/journal.pone.0011824)
Supplement: Table S2 — Total number of SNPs excluded according to each quality control criteria. (0.02 MB XLS) [file pone.0011824.s002.xls]

## Sheet: Supp.2
Table S2: Total number of SNPs excluded according to each quality control criterias.
Quality control criterias	Number of SNPs
SNPs from mitochondrial and sex chromosomes	7313
Call rate (<0.01)	76430
MAF (<0.01)	66492
HWE (<1e-6)	1007
Total SNPs after exclusions	420236
