# Supplementary material for: Genome-Wide Association Study of Pancreatic Cancer in Japanese Population
Source: PLoS One. 2010 Jul 29;5(7):e11824. doi: 10.1371/journal.pone.0011824 (PMC2912284; doi:10.1371/journal.pone.0011824)
Supplement: Table S3 — Imputation analysis around significantly associated SNPs. (0.04 MB XLS) [file pone.0011824.s003.xls]

## Sheet: Supp.3
Table S3: Imputaion analysis around significantly associated SNPs
CHR*	SNP*	Position	Risk allele	MAF		Allelic				Dominant				Recessive				Pmin	SNP type
				Case	Control	P-value	OR	L95	U95	P-value	OR	L95	U95	P-value	OR	L95	U95
6p25.3
6	rs2317898	1283902	A	0.4109	0.3508	3.3e-07	1.294	1.172	1.428	2.97e-05	1.358	1.176	1.567	2.18e-05	1.495	1.242	1.8	3.3e-07	imputed
6	rs11242680	1285159	C	0.4109	0.3508	3.3e-07	1.294	1.172	1.428	2.97e-05	1.358	1.176	1.567	2.18e-05	1.495	1.242	1.8	3.3e-07	imputed
6	rs9502893	1285189	C	0.4109	0.3508	3.3e-07	1.294	1.172	1.428	2.97e-05	1.358	1.176	1.567	2.18e-05	1.495	1.242	1.8	3.3e-07	typed
6	rs9502894	1285218	G	0.4114	0.3517	4.57e-07	1.289	1.168	1.423	3.13e-05	1.357	1.175	1.566	3.5e-05	1.479	1.229	1.781	4.57e-07	imputed
6	rs2317900	1289265	C	0.4109	0.3514	5.24e-07	1.288	1.167	1.422	2.61e-05	1.361	1.179	1.571	5.73e-05	1.466	1.217	1.765	5.24e-07	imputed
6	rs7750826	1281867	G	0.3656	0.3111	2.38e-06	1.278	1.154	1.415	1.14e-05	1.37	1.19	1.577	0.00206	1.388	1.127	1.711	2.377e-06	typed
6	rs7773435	1282034	T	0.3656	0.3111	2.38e-06	1.278	1.154	1.415	1.14e-05	1.37	1.19	1.577	0.00206	1.388	1.127	1.711	2.377e-06	imputed
6	rs11242679	1282311	A	0.3656	0.3112	2.44e-06	1.278	1.154	1.414	1.18e-05	1.369	1.19	1.576	0.00206	1.388	1.127	1.711	2.442e-06	typed
6	rs9378290	1283170	A	0.3656	0.3112	2.44e-06	1.278	1.154	1.414	1.18e-05	1.369	1.19	1.576	0.00206	1.388	1.127	1.711	2.442e-06	imputed
6	rs7746577	1277197	C	0.4552	0.3965	2.51e-06	1.257	1.143	1.383	0.0001932	1.323	1.142	1.534	4.04e-05	1.422	1.202	1.683	2.513e-06	imputed
6	rs11242678	1282180	T	0.3651	0.3109	2.64e-06	1.276	1.153	1.413	1.3e-05	1.367	1.188	1.573	0.00206	1.388	1.127	1.711	2.641e-06	imputed
6	rs7744559	1280301	A	0.4512	0.3928	2.9e-06	1.254	1.141	1.379	0.0001777	1.324	1.143	1.533	5.25e-05	1.416	1.196	1.675	2.896e-06	imputed
6	rs6596810	1279891	T	0.4547	0.3964	3.06e-06	1.255	1.141	1.38	0.0002267	1.319	1.139	1.529	4.46e-05	1.42	1.2	1.68	3.062e-06	imputed
6	rs11242674	1252846	A	0.355	0.301	3.46e-06	1.275	1.151	1.413	9.64e-06	1.372	1.193	1.578	0.004593	1.365	1.101	1.692	3.456e-06	typed
6	rs1550199	1253575	G	0.355	0.301	3.46e-06	1.275	1.151	1.413	9.64e-06	1.372	1.193	1.578	0.004593	1.365	1.101	1.692	3.456e-06	imputed
6	rs12174130	1282201	T	0.3656	0.312	3.56e-06	1.272	1.149	1.408	2.15e-05	1.356	1.178	1.561	0.001752	1.394	1.132	1.716	3.564e-06	imputed
6	rs9405461	1282597	A	0.3656	0.312	3.56e-06	1.272	1.149	1.408	2.15e-05	1.356	1.178	1.561	0.001752	1.394	1.132	1.716	3.564e-06	imputed
6	rs11966550	1282981	C	0.3656	0.312	3.56e-06	1.272	1.149	1.408	2.15e-05	1.356	1.178	1.561	0.001752	1.394	1.132	1.716	3.564e-06	imputed
6	rs1036502	1273998	T	0.3787	0.3254	4.77e-06	1.267	1.145	1.403	1.97e-05	1.361	1.182	1.568	0.003004	1.361	1.11	1.669	4.774e-06	imputed
6	rs6935810	1284584	T	0.3656	0.3127	5e-06	1.268	1.145	1.404	2.22e-05	1.356	1.178	1.56	0.002815	1.374	1.116	1.693	5.002e-06	imputed
6	rs6932429	1263902	C	0.3776	0.3244	5.04e-06	1.266	1.144	1.402	1.6e-05	1.366	1.185	1.573	0.004053	1.349	1.1	1.655	5.04e-06	imputed
6	rs9378611	1285202	C	0.3656	0.313	5.34e-06	1.267	1.144	1.403	2.38e-05	1.354	1.176	1.559	0.002854	1.374	1.115	1.692	5.336e-06	imputed
6	rs9689020	1280969	T	0.3661	0.3135	5.93e-06	1.265	1.143	1.4	2.03e-05	1.358	1.18	1.563	0.003951	1.359	1.103	1.673	5.93e-06	imputed
6	rs6596807	1267033	G	0.3771	0.3244	6.06e-06	1.264	1.142	1.399	2.02e-05	1.36	1.181	1.567	0.004053	1.349	1.1	1.655	6.056e-06	imputed
6	rs9405136	1293230	T	0.3676	0.315	6.8e-06	1.264	1.141	1.4	1.78e-05	1.361	1.182	1.567	0.005814	1.343	1.089	1.656	6.796e-06	imputed
6	rs9391921	1289828	A	0.3615	0.31	7.95e-06	1.264	1.14	1.401	1.79e-05	1.36	1.182	1.566	0.007707	1.337	1.08	1.656	7.946e-06	imputed
12p11.21
12	rs813784	32330024	T	0.2407	0.2889	4.38e-07	0.7121	0.6242	0.8124	5.95e-07	0.7023	0.6113	0.8068	0.1339	0.6382	0.3547	1.148	4.38e-07	imputed
12	rs708224	32327676	G	0.28	0.3405	4.78e-07	0.7587	0.6813	0.8448	1.38e-06	0.7106	0.6186	0.8163	0.002158	0.6825	0.5347	0.8712	4.78e-07	typed
12	rs792864	32322763	A	0.2417	0.2887	6.64e-07	0.7129	0.6238	0.8146	2.17e-06	0.7152	0.6226	0.8216	0.04089	0.4411	0.2013	0.9667	6.64e-07	imputed
12	rs1239402	32331434	A	0.2407	0.2862	8.12e-06	0.7473	0.6576	0.8493	1.47e-06	0.7109	0.6187	0.8168	0.7196	0.9258	0.6078	1.41	1.471e-06	imputed
12	rs796955	32322780	T	0.2316	0.2735	4.44e-06	0.7238	0.6305	0.8309	3.55e-06	0.7201	0.6268	0.8274	0.8601	1.15	0.2424	5.459	3.548e-06	imputed
7q36.2
7	rs11974352	153250881	G	0.1148	0.1019	0.123	1.13	0.9675	1.32	0.7684	1.026	0.8639	1.219	4.41e-07	3.726	2.236	6.208	4.41e-07	imputed
7	rs6464375	153256776	T	0.1148	0.1021	0.1284	1.128	0.9658	1.317	0.7862	1.024	0.8622	1.216	4.41e-07	3.726	2.236	6.208	4.41e-07	typed
7	rs7779540	153253595	A	0.1158	0.1032	0.1292	1.127	0.9657	1.316	0.7822	1.024	0.8631	1.216	4.98e-07	3.689	2.218	6.137	4.98e-07	typed
7	rs17173841	153267727	G	0.1148	0.1059	0.2798	1.089	0.9327	1.272	0.9037	0.9895	0.8336	1.174	1.38e-06	3.551	2.123	5.939	1.378e-06	imputed
7	rs10487687	153271407	T	0.1495	0.1364	0.09705	1.125	0.9789	1.292	0.7047	1.031	0.8809	1.206	3.41e-06	2.657	1.759	4.014	3.41e-06	typed
7	rs6974158	153269250	A	0.1153	0.1064	0.2853	1.088	0.9321	1.27	0.9315	0.9925	0.8364	1.178	4.4e-06	3.288	1.978	5.465	4.396e-06	imputed
Only SNPs with Pmin<10e-5 are shown.
Odds ratios, 95% confidence limits and P-values were obtained using logistic regression analysis according to allelic, dominant and recessive model after adjustment of age, sex and smoking.
MAF, minor allele frequency; OR, odds ratio; L95 U95, lower and upper confidence limits; Pmin, minimum P-value among three genetic models.
*Position based on NCBI Human Genome Build 36.
